# Supplementary material for: Visible-Light Hyperspectral Reconstruction and PCA-Based Feature Extraction for Malignant Pleural Effusion Cytology
Source: Biosensors (Basel). 2025 Oct 28;15(11):714. doi: 10.3390/bios15110714 (PMC12650489; doi:10.3390/bios15110714)
Supplement: Supplementary file 1 [file biosensors-15-00714-s001.zip]

Archive with 1 entries (1 files):
- biosensors-3858405-supplementary.pdf
